# Supplementary material for: Comparative plastid genomics of Hippophae reveals phylogenetic relationships and provides candidate DNA markers for taxonomic identification
Source: Sci Rep. 2026 Mar 15;16:7943. doi: 10.1038/s41598-026-40776-0 (PMC12989455; doi:10.1038/s41598-026-40776-0)
Supplement: Supplementary file 1 — Supplementary Material 1 [file 41598_2026_40776_MOESM1_ESM.xlsx]

## Sheet: Table S1
Table S1 Fourteen primer sets designed for long-range PCR amplification of the complete plastid genome of H. rhamnoides subsp. mongolica cv. Prevoskhodnaya.
Primer set	Primer ( 5'-3')		Target region1 (DNA length in bp)	PCR protocol2	Sample mix
HRP-1	L	GCATAACTTCCATACCAAGGTTAGCACGGT	156 – 11,271	P2	S1
	R	TGTCGGTGTGGTATTAATGGGTGACGGTTT	-11116
HRP-2	L	AGCAGCTCTTTCCAAAAGACGTGAATGTAA	10,575 – 21,535	P2	S1
	R	GGGTTGATTATTCGGGGCGTTCTGTCATTG	-10961
HRP-3	L	TCATAGTGAACTTCGATCGGAGCTTCTCTT	20,794 – 33,096	P2	S1
	R	AAGAGCACTCATCCATAAACCGGTTACTGG	-12303
HRP-4	L	GTCCGGTCTATTGCTCTTTCCTTGTGCCTA	32,340 – 43,630	P2	S2
	R	CAACAAGCATCCATCTCGTTCGTATTTTGG	-11291
HRP-5	L	ATGCTACACCGCTGCTCAATACCTTAGG	42,689 – 54,075	P2	S2
	R	GTCCTGTAGATACTCGCACAACATCCCC	-11393
HRP-6	L	CATCTAAATGTGCAAATGTCGTGGCTGGAG	53,398 – 63,549	P2	S2
	R	GGTACTGTAGCTGGTATTCTTGTGATCGGT	-10152
HRP-7	L	TACTTCAAGACCCATTACGTGTCCAAGGCC	62,655 – 73,233	P2	S2
	R	AACAGCGATTCCATCCCCGTTATCCATTGA	-10579
HRP-8	L	TGATGCACGTACAGGAAAACCTTCTTTGGA	72,591 – 83,942	P2	S2
	R	GTCCCGGGCGTCTACCATTATACCTACAAT	-11352
HRP-9	L	TCGTTCAGATATCTTTCAACAGCCAGATCT	83,266 – 97,087	P2	S2
	R	TGGCCTAATTCTTCTTCTGATGATCGATTC	-13822
HRP-10	L	TTCGTTGTTCCTGACCCTGCTTCACCTTAA	96,266 – 111,064	P2	S2
	R	TCAAATGCTTCCTTTTCAGTCAGTATAGCT	-14799
HRP-11	L	AAAGACACACGCTATCAAAAGAAACCCGTT	110,319 – 117,771	P1	S1
	R	GTGGGGTGGAAAGAAACGTTTGTATTCAGC	-7453
HRP-12	L	GCCATTCCACCCATTTCGTCGAGATAAACA	117,130 – 128,745	P2	S1
	R	ATGAGGAAAATGCGGTAAAGAATCATGAGA	-11616
HRP-13	L	CCAATCCTTAAAATCCTCGGACCATTCA	128,108 – 143,614	P2	S1
	R	ATATAAGCGCAATTGAAATTCCTGGGGA	-15507
HRP-14	L	AAAAGGAAGAGACTCATAGAATGGCAGAGG	142,531 – 986	P2	S1
	R	CCCCTCCGGTAGACATTGATGGTATTCGTG	-14588
1 The nucleotide positions of each primer correspond to those in the reference plastid genome sequence of H. rhamnoides (GenBank accession no. KY794808).
2 Thermal cycling conditions are shown in Supplementary Tables S2 and S3 for PCR protocol, P1 and primer P2, respectively.

## Sheet: Table S2
Table S2 PCR prptpcol for a plastid genome amplification*
Step	Temprature (°C)	Time	Cycles
Initial Denaturation	94	1 min	1
Denaturation	98	10 sec	30
Annealing	65	15 sec
Extension	68	8 min
Final extension	68	8 min	1
* This protocol is shown as P1 in Table.

## Sheet: Table S3
Table S3 Step down PCR prptpcol for a plastid genome amplification*
Step	Temperature (°C)	Time	Cycles
Initial Denaturation	94	1 min	1
Denaturation (1st phase)	98	10 sec	5
Annealing and Extension	74	7 min 30 sec
Denaturation (2nd phase)	98	10 sec	5
Annealing and Extension	72	7 min 30 sec
Denaturation (3rd phase)	98	10 sec	5
Annealing and Extension	70	7 min 30 sec
Denaturation (Final phase)	98	10 sec	20
Annealing and Extension	68	7 min 30 sec
* This protocol is shown as P2 in Table.

## Sheet: Table S4
Table S4 List of plant materials and their GenBank accession numbers used in the construction of the phylogenetic tree presented in Fig. 3.
Species	Acc. No.	Fig 3A	Fig 3B
H. rhamnoides subsp. mongolica	OM776960	+	+
H. rhamnoides subsp. mongolica	MT512449	+	+
H. rhamnoides subsp. mongolica	ON584762	+	+
H. rhamnoides subsp. sinensis	NC_049156	+	+
H. rhamnoides subsp. yunnanensis	NC_044479	+	+
H. rhamnoides unknown subsp.	NC_035548	+	+
H. rhamnoides subsp. turkestanica	MT512451	+	+
H. rhamnoides subsp. caucasica	MT512452	+	+
H. rhamnoides subsp. rhamnoides	MT512450	+	+
H. tibetana	MN643620	+	+
H. tibetana	MT512454	+	+
H. gyantsensis	NC_044478	+	+
H. neurocarpa subsp. neurocarpa	MT512453	+	+
H. neurocarpa unknown subsp.	MW791512	+	+
H. neurocarpa unknown subsp.	NC_047483	+	+
H. salicifolia	MT512455	+	+
H. salicifolia	MW392804	+	+
E. macrophylla	KP211788	+
E. macrophylla	LC523635	+
E. glabra	MN306572	+
E. glabra	MN306571	+
E. glabra	LC522137	+
E. multiflora	LC522136	+
E. umbellata	LC522506	+
E. umbellata	MN599114	+
E. mollis	NC_036932	+
E. mollis	MG386504	+
E. angustifolia	NC_040992	+
E. pungens	OM935758	+
E. pungens	MW145133	+
E. henryi	MZ846204	+
E. loureirii	MH394425	+
E. oldhamii	OQ948125	+
Barbeya oleoides	NC_040984	+
Ziziphus jujuba	KX266829	+
Rhamnus globosa	MT360052	+
Morus indica	NC_008359	+	+
Ficus carica	KY635880	+
Prunus persica	NC_014697	+
Pyrus pyrifolia	AP012207	+
Gossypium barbadense	NC_008641	+
Abelmoschus esculentus	OL348389	+
Brassica oleracea	NC_041167	+
Arabidopsis thaliana	NC_000932	+
Nicotiana tabacum	NC_001879	+

## Sheet: Table S5
Table S5 Genes contained in the Hippiphae plastid genome
Gene classification	Gene function	Gene name
Photosynthesis	Photosystem I	psaA	psaB	psaC	psaJ	psaI
	Assembly / Stability of photosystem I	ycf3**	ycf4
	Photosystem II	psbA	psbB	psbC	psbD	psbE	psbF	psbH
		psbI	psbJ	psbK	psbL	psbM	psbN	psbT
		psbZ
	Cytochrome b/f complex	petA	petB*	petD*	petG	petL	petN
	ATP synthase	atpA	atpB	atpE	atpF*	atpH	atpI
	Large subunit of Rubisco	rbcL
	NADH dehydrogenase	ndhA*	ndhB (x2)*	ndhC	ndhD	ndhE	ndhF	ndhG
		ndhH	ndhI	ndhJ	ndhK
Self-replication	Ribosomal RNA	rrn4.5 (x2)	rrn5 (x2)	rrn16 (x2)	rrn23 (x2)
	Transfer RNA	trnA-UGC (x2)*	trnC-GCA	trnD-GUC	trnE-UUC	trnF-GAA	trnG-GCC*	trnG-UCC
		trnH-GUG (x2)	trnI-CAU (x2)	trnI-GAU (x2)*	trnK-UUU*	trnL-CAA (x2)	trnL-UAA*	trnL-UAG
		trnfM-CAU	trnM-CAU	trnN-GUU (x2)	trnP-UGG	trnQ-UUG	trnR-ACG (x2)	trnR-UCU
		trnS-GCU	trnS-GGA	trnS-UGA	trnT-GGU	trnT-UGU	trnV-GAC (x2)	trnV-UAC*
		trnW-CCA	trnY-GUA
	Small subunit of ribosome	rps2	rps3	rps4	rps7 (x2)	rps8	rps11	rps12 (x2)**
		rps14	rps15	rps16	rps18	rps19
	Large subunit of ribosome	rpl2 (x2)*	rpl14	rpl16*	rpl20	rpl22	rpl23 (x2)	rpl32
		rpl33	rpl36
	RNA polymerase	rpoA	rpoB	rpoC1*	rpoC2
Other genes	Maturase	matK
	Envelop membrane protein	cemA
	Subunit of acetyl-CoA	accD
	C-type cytochrome synthesis	ccsA
	Protease	clpP**
	Component of TIC complex	ycf1 (x2)
Unknown function	Conserved open reading frames	ycf2 (x2)
* Genes with one intron, ** Genes with two introns, (x2) Duplicated genes

## Sheet: Table S6
Table S6 Comparative analysis of average relative synonymous codon usage (RSCU) in the genus Hippophae
Amino Acid	Codon	H. rhamnoides		H. rhamnoides		H. rhamnoides		H. rhamnoides		H. rhamnoides		H. rhamnoides		H. rhamnoides		H. rhamnoides		H. rhamnoides		H. tibetana		H. tibetana		H. gyantsensis		H. neurocarpa		H. neurocarpa		H. neurocarpa		H. salicifolia		H. salicifolia
		subsp. mongolica		subsp. mongolica		subsp. mongolica		subsp. sinensis		unknown subsp.		subsp. turkestanica		subsp. caucasica		subsp. rhamnoides		subsp. yunnanensis								subsp. neurocarpa		unknown subsp.		unknown subsp.
		OM776960		MT512449		ON584762		NC_049156		NC_035548		MT512451		MT512452		MT512450		NC_044479		MN643620		MT512454		NC_044478		MT512453		MW791512		NC_047483		MT512455		MW392804
		Number	RSCU	Number	RSCU	Number	RSCU	Number	RSCU	Number	RSCU	Number	RSCU	Number	RSCU	Number	RSCU	Number	RSCU	Number	RSCU	Number	RSCU	Number	RSCU	Number	RSCU	Number	RSCU	Number	RSCU	Number	RSCU	Number	RSCU
Phe	UUU	914	1.39	914	1.39	914	1.39	915	1.39	914	1.39	915	1.39	914	1.39	914	1.39	911	1.38	890	1.39	912	1.39	911	1.38	918	1.39	919	1.39	915	1.39	909	1.38	912	1.38
	UUC	404	0.61	404	0.61	404	0.61	404	0.61	404	0.61	404	0.61	403	0.61	402	0.61	408	0.62	391	0.61	401	0.61	405	0.62	403	0.61	403	0.61	403	0.61	408	0.62	408	0.62
Leu	UUA	788	1.97	787	1.97	786	1.96	786	1.96	787	1.96	786	1.96	788	1.96	793	1.97	786	1.96	771	2	797	1.99	791	1.98	790	1.98	791	1.98	784	1.96	788	1.97	786	1.96
	UUG	506	1.26	506	1.26	506	1.26	506	1.26	506	1.26	504	1.26	507	1.26	503	1.25	504	1.26	486	1.26	500	1.25	500	1.25	503	1.26	502	1.26	506	1.27	500	1.25	503	1.25
	CUU	520	1.3	519	1.3	520	1.3	520	1.3	519	1.3	514	1.28	514	1.28	518	1.29	519	1.29	487	1.26	515	1.28	510	1.27	519	1.3	519	1.3	519	1.3	517	1.29	515	1.28
	CUC	130	0.32	130	0.32	129	0.32	130	0.32	130	0.32	135	0.34	134	0.33	135	0.34	135	0.34	128	0.33	134	0.33	133	0.33	131	0.33	132	0.33	129	0.32	135	0.34	138	0.34
	CUA	310	0.77	310	0.77	310	0.77	310	0.77	310	0.77	315	0.79	314	0.78	313	0.78	310	0.77	300	0.78	313	0.78	314	0.78	303	0.76	303	0.76	310	0.78	314	0.78	313	0.78
	CUG	151	0.38	151	0.38	151	0.38	152	0.38	152	0.38	152	0.38	151	0.38	150	0.37	153	0.38	141	0.37	150	0.37	154	0.38	148	0.37	146	0.37	151	0.38	150	0.37	150	0.37
Ile	AUU	974	1.46	974	1.46	974	1.46	972	1.46	971	1.46	975	1.46	977	1.46	974	1.46	970	1.46	930	1.46	969	1.46	973	1.46	968	1.46	968	1.46	974	1.46	972	1.46	969	1.46
	AUC	368	0.55	368	0.55	368	0.55	371	0.56	370	0.56	372	0.56	371	0.56	370	0.56	376	0.56	366	0.57	372	0.56	367	0.55	369	0.55	369	0.56	368	0.55	368	0.55	369	0.56
	AUA	658	0.99	658	0.99	658	0.99	658	0.99	657	0.99	656	0.98	657	0.98	653	0.98	652	0.98	621	0.97	650	0.98	660	0.99	658	0.99	657	0.99	657	0.99	655	0.98	656	0.99
Met	AUG	528	1	527	1	527	1	528	1	527	1	526	1	525	1	526	1	527	1	506	1	530	1	527	1	532	1	533	1	527	1	528	1	528	1
Val	GUU	477	1.52	477	1.52	477	1.52	477	1.52	476	1.52	478	1.52	475	1.52	476	1.52	477	1.52	463	1.56	482	1.53	476	1.52	486	1.54	486	1.54	476	1.52	475	1.51	475	1.51
	GUC	129	0.41	129	0.41	129	0.41	128	0.41	128	0.41	131	0.42	130	0.42	131	0.42	128	0.41	115	0.39	123	0.39	127	0.41	121	0.38	121	0.38	129	0.41	123	0.39	124	0.39
	GUA	479	1.53	478	1.52	479	1.53	479	1.53	479	1.53	478	1.52	481	1.54	483	1.54	481	1.53	451	1.52	484	1.54	480	1.54	494	1.57	496	1.57	478	1.53	489	1.56	488	1.55
	GUG	170	0.54	170	0.54	170	0.54	170	0.54	170	0.54	168	0.54	165	0.53	165	0.53	170	0.54	161	0.54	168	0.53	167	0.53	160	0.51	159	0.5	170	0.54	168	0.54	170	0.54
Ser	UCU	481	1.71	481	1.71	481	1.71	481	1.71	481	1.71	480	1.72	482	1.71	484	1.72	479	1.71	454	1.69	473	1.69	475	1.7	483	1.71	482	1.71	481	1.71	475	1.7	478	1.71
	UCC	269	0.96	269	0.96	268	0.95	266	0.94	267	0.95	266	0.95	265	0.94	265	0.94	268	0.96	262	0.98	271	0.97	273	0.98	267	0.95	266	0.95	268	0.95	270	0.96	269	0.96
	UCA	334	1.19	334	1.19	334	1.19	337	1.2	335	1.19	334	1.19	335	1.19	335	1.19	333	1.19	320	1.19	333	1.19	333	1.19	329	1.17	329	1.17	334	1.19	331	1.18	330	1.18
	UCG	137	0.49	137	0.49	137	0.49	137	0.49	137	0.49	136	0.49	137	0.49	136	0.48	138	0.49	138	0.51	142	0.51	137	0.49	143	0.51	143	0.51	137	0.49	138	0.49	137	0.49
	AGU	371	1.32	371	1.32	371	1.32	370	1.31	370	1.32	370	1.32	371	1.32	370	1.32	367	1.31	346	1.29	370	1.32	363	1.3	373	1.32	371	1.32	371	1.32	366	1.31	365	1.3
	AGC	96	0.34	96	0.34	97	0.34	98	0.35	98	0.35	92	0.33	97	0.34	96	0.34	97	0.35	89	0.33	95	0.34	98	0.35	96	0.34	96	0.34	97	0.34	99	0.35	101	0.36
Pro	CCU	369	1.58	369	1.58	369	1.58	371	1.59	370	1.59	373	1.6	373	1.6	372	1.59	373	1.6	357	1.58	373	1.6	367	1.58	368	1.58	368	1.58	368	1.58	369	1.58	369	1.58
	CCC	181	0.78	181	0.78	181	0.78	181	0.78	181	0.78	182	0.78	182	0.78	185	0.79	180	0.77	177	0.79	181	0.78	185	0.79	186	0.8	187	0.8	181	0.78	188	0.81	186	0.8
	CCA	257	1.1	257	1.1	257	1.1	256	1.1	257	1.1	257	1.1	256	1.1	255	1.09	257	1.1	248	1.1	260	1.11	258	1.11	261	1.12	260	1.12	257	1.1	257	1.1	259	1.11
	CCG	125	0.54	125	0.54	125	0.54	125	0.54	125	0.54	123	0.53	122	0.52	121	0.52	124	0.53	119	0.53	119	0.51	122	0.52	117	0.5	117	0.5	125	0.54	120	0.51	120	0.51
Thr	ACU	459	1.59	459	1.59	459	1.59	458	1.59	458	1.59	460	1.6	463	1.6	462	1.6	457	1.59	444	1.62	465	1.62	462	1.6	463	1.61	462	1.6	459	1.6	465	1.61	465	1.62
	ACC	222	0.77	222	0.77	222	0.77	222	0.77	222	0.77	221	0.77	221	0.77	221	0.77	220	0.76	198	0.72	212	0.74	224	0.78	215	0.75	215	0.75	221	0.77	216	0.75	214	0.74
	ACA	362	1.26	362	1.26	362	1.26	362	1.26	363	1.26	362	1.26	359	1.24	359	1.25	364	1.26	346	1.27	362	1.26	357	1.24	362	1.26	362	1.26	362	1.26	365	1.26	364	1.26
	ACG	109	0.38	109	0.38	109	0.38	111	0.39	111	0.38	110	0.38	111	0.38	111	0.39	110	0.38	105	0.38	112	0.39	112	0.39	113	0.39	113	0.39	108	0.38	110	0.38	108	0.38
Ala	GCU	580	1.82	580	1.82	580	1.82	582	1.82	580	1.82	579	1.82	578	1.81	578	1.81	579	1.81	556	1.82	578	1.81	582	1.82	585	1.83	585	1.83	579	1.81	587	1.83	584	1.82
	GCC	192	0.6	191	0.6	192	0.6	191	0.6	193	0.6	192	0.6	194	0.61	193	0.61	195	0.61	181	0.59	194	0.61	192	0.6	191	0.6	190	0.59	192	0.6	192	0.6	193	0.6
	GCA	375	1.17	375	1.17	375	1.17	373	1.17	374	1.17	371	1.16	373	1.17	374	1.17	374	1.17	354	1.16	376	1.17	374	1.17	374	1.17	374	1.17	375	1.17	372	1.16	374	1.17
	GCG	131	0.41	131	0.41	131	0.41	131	0.41	131	0.41	132	0.41	131	0.41	131	0.41	132	0.41	128	0.42	132	0.41	131	0.41	131	0.41	132	0.41	132	0.41	131	0.41	130	0.41
Tyr	UAU	700	1.62	700	1.62	700	1.62	698	1.61	698	1.61	699	1.62	700	1.62	697	1.62	695	1.61	668	1.62	696	1.61	699	1.61	695	1.61	694	1.61	698	1.61	697	1.61	696	1.61
	UAC	166	0.38	166	0.38	166	0.38	167	0.39	167	0.39	166	0.38	165	0.38	166	0.38	167	0.39	158	0.38	167	0.39	167	0.39	167	0.39	167	0.39	167	0.39	169	0.39	169	0.39
TER	UAA	45	1.73	45	1.73	45	1.73	44	1.69	45	1.73	45	1.73	45	1.73	45	1.73	45	1.73	46	1.77	45	1.73	46	1.77	45	1.73	45	1.73	45	1.73	45	1.73	45	1.73
	UAG	18	0.69	18	0.69	18	0.69	19	0.73	18	0.69	18	0.69	18	0.69	18	0.69	18	0.69	16	0.62	18	0.69	17	0.65	18	0.69	18	0.69	18	0.69	18	0.69	18	0.69
	UGA	15	0.58	15	0.58	15	0.58	15	0.58	15	0.58	15	0.58	15	0.58	15	0.58	15	0.58	16	0.62	15	0.58	15	0.58	15	0.58	15	0.58	15	0.58	15	0.58	15	0.58
His	CAU	421	1.53	421	1.53	421	1.53	421	1.53	421	1.53	419	1.53	420	1.53	422	1.53	422	1.53	402	1.55	418	1.53	422	1.54	422	1.54	422	1.54	421	1.53	416	1.53	418	1.53
	CAC	129	0.47	129	0.47	129	0.47	129	0.47	129	0.47	128	0.47	128	0.47	129	0.47	129	0.47	118	0.45	130	0.47	125	0.46	126	0.46	126	0.46	129	0.47	129	0.47	129	0.47
Gln	CAA	625	1.56	624	1.56	623	1.56	621	1.56	622	1.56	625	1.56	622	1.56	621	1.56	624	1.56	582	1.54	623	1.56	624	1.55	620	1.56	620	1.56	623	1.56	620	1.56	621	1.56
	CAG	176	0.44	176	0.44	176	0.44	177	0.44	176	0.44	176	0.44	176	0.44	176	0.44	175	0.44	176	0.46	177	0.44	179	0.45	176	0.44	176	0.44	176	0.44	177	0.44	177	0.44
Asn	AAU	851	1.53	851	1.53	852	1.53	851	1.53	851	1.53	857	1.53	856	1.54	862	1.54	854	1.53	824	1.54	852	1.54	852	1.53	862	1.54	863	1.54	851	1.53	857	1.53	860	1.53
	AAC	260	0.47	260	0.47	259	0.47	259	0.47	259	0.47	262	0.47	258	0.46	256	0.46	260	0.47	249	0.46	257	0.46	264	0.47	259	0.46	259	0.46	259	0.47	263	0.47	263	0.47
Lys	AAA	945	1.54	943	1.54	945	1.54	948	1.54	944	1.54	938	1.54	942	1.54	941	1.54	939	1.54	908	1.53	940	1.53	939	1.53	942	1.54	941	1.54	944	1.54	937	1.53	939	1.53
	AAG	286	0.46	285	0.46	283	0.46	283	0.46	284	0.46	282	0.46	283	0.46	282	0.46	283	0.46	282	0.47	287	0.47	287	0.47	281	0.46	281	0.46	284	0.46	285	0.47	285	0.47
Asp	GAU	706	1.61	706	1.61	706	1.61	705	1.61	705	1.61	704	1.62	707	1.61	709	1.62	706	1.61	680	1.61	708	1.61	704	1.61	699	1.61	699	1.6	706	1.61	703	1.61	703	1.61
	GAC	171	0.39	171	0.39	171	0.39	173	0.39	172	0.39	167	0.38	169	0.39	167	0.38	169	0.39	165	0.39	173	0.39	170	0.39	172	0.39	173	0.4	171	0.39	170	0.39	171	0.39
Glu	GAA	911	1.52	911	1.52	911	1.52	911	1.52	912	1.52	916	1.53	914	1.53	911	1.52	911	1.52	879	1.53	907	1.53	916	1.53	918	1.53	917	1.53	912	1.52	916	1.53	916	1.53
	GAG	285	0.48	285	0.48	285	0.48	285	0.48	285	0.48	281	0.47	280	0.47	284	0.48	284	0.48	268	0.47	281	0.47	284	0.47	283	0.47	283	0.47	285	0.48	284	0.47	285	0.47
Cys	UGU	199	1.59	198	1.59	198	1.59	198	1.59	198	1.59	198	1.59	197	1.59	198	1.59	200	1.6	190	1.6	201	1.6	199	1.59	197	1.59	198	1.59	198	1.59	200	1.61	200	1.61
	UGC	51	0.41	51	0.41	51	0.41	51	0.41	51	0.41	51	0.41	51	0.41	51	0.41	50	0.4	48	0.4	50	0.4	52	0.41	51	0.41	51	0.41	51	0.41	48	0.39	48	0.39
Trp	UGG	407	1	407	1	407	1	407	1	407	1	407	1	406	1	407	1	406	1	401	1	408	1	408	1	410	1	410	1	406	1	408	1	408	1
Arg	CGU	302	1.39	301	1.38	301	1.38	301	1.38	301	1.39	301	1.38	301	1.38	301	1.38	301	1.38	287	1.37	298	1.36	299	1.37	303	1.39	304	1.39	301	1.38	303	1.39	303	1.39
	CGC	82	0.38	82	0.38	82	0.38	82	0.38	82	0.38	80	0.37	82	0.38	81	0.37	83	0.38	80	0.38	82	0.38	83	0.38	80	0.37	79	0.36	82	0.38	81	0.37	81	0.37
	CGA	298	1.37	296	1.36	296	1.36	296	1.36	296	1.36	299	1.37	299	1.37	298	1.37	298	1.36	286	1.37	303	1.39	294	1.34	296	1.36	296	1.36	296	1.36	301	1.38	301	1.38
	CGG	94	0.43	94	0.43	94	0.43	94	0.43	93	0.43	94	0.43	94	0.43	94	0.43	94	0.43	92	0.44	94	0.43	97	0.44	95	0.44	95	0.44	94	0.43	93	0.43	94	0.43
	AGA	408	1.87	407	1.87	407	1.87	407	1.87	407	1.87	406	1.87	407	1.87	404	1.86	407	1.86	387	1.85	405	1.85	409	1.87	405	1.86	404	1.85	407	1.87	403	1.85	403	1.85
	AGG	124	0.57	124	0.57	124	0.57	124	0.57	124	0.57	125	0.57	125	0.57	126	0.58	127	0.58	121	0.58	129	0.59	131	0.6	130	0.6	130	0.6	124	0.57	127	0.58	128	0.59
Gly	GGU	534	1.36	534	1.36	534	1.36	534	1.36	534	1.36	534	1.35	533	1.35	536	1.36	534	1.36	513	1.38	532	1.35	536	1.36	534	1.36	534	1.36	534	1.36	539	1.37	539	1.37
	GGC	161	0.41	160	0.41	159	0.4	158	0.4	159	0.4	158	0.4	156	0.4	158	0.4	158	0.4	145	0.39	155	0.39	155	0.39	155	0.4	155	0.4	159	0.4	156	0.4	157	0.4
	GGA	623	1.58	623	1.58	626	1.59	626	1.59	626	1.59	630	1.6	629	1.6	628	1.59	626	1.59	579	1.56	621	1.58	625	1.59	625	1.59	625	1.59	625	1.59	625	1.59	625	1.58
	GGG	258	0.65	258	0.66	256	0.65	256	0.65	257	0.65	256	0.65	258	0.65	257	0.65	257	0.65	252	0.68	263	0.67	256	0.65	255	0.65	255	0.65	256	0.65	257	0.65	257	0.65
Total		22807		22792		22792		22798		22791		22786		22792		22794		22791		21847		22783		22794		22796		22791		22780		22792		22804

## Sheet: Table S7
Table S7 Classification of simple sequence repeat (SSR) motifs detected in Hippophae plastid genomes
Repeat type	motif	H. rhamnoides																H. tibetana			H. gyantsensis		H. neurocarpa					H. salicifolia
		subsp. mongolica				subsp. sinensis		subsp. yunnanensis		subsp. unknown		subsp. turkestanica		subsp. caucasica		subsp. rhamnoides							subsp. neurocarpa		subsp. unknown
		OM776960	MT512449	ON584762		NC_049156		NC_044479		NC_035548		MT512451		MT512452		MT512450		MN643620	MT512454		NC_044478		MT512453		MW791512	NC_047483		MT512455	MW392804
Mononucleotide
	A/T	67	67	70		70		54		62		80		75		73		57	57		75		60		61	68		65	67
Dinucleotide
	AT/AT	16	16	15		14		16		14		13		15		12		10	10		14		14		13	15		12	12
	AG/CT																				1
Trinucleotide
	AAG/CTT	3	3	3		3		2		3		3		3		3		3	3		3		3		3	3		3	3
	AAT/ATT	2	2	2		1		2		2		2		2		2		3	3		1		3		3	2		3	3
Tetranucleotide
	AAAG/CTTT	2	2	2		2		2		2		1		1		1		1	1		1		1		1	2		1	1
	AAAT/ATTT	1	1	1		2		4		2		3		2		3		4	4		2		2		2	1		2	2
	AATT/AATT																						1		1
	ACAT/ATGT																				2
Pentanucleotide
	AAAAT/ATTTT																						1
	AAACT/AGTTT					1
Hexanucleotide
	ACAGAT/ATCTGT															2
	AAAAAG/CTTTTT											1
	ACTAGT/ACTAGT																											2	2
	ACAGGT/ACCTGT																				1
Total		91	91	93		93		80		85		103		98		96		78	78		100		85		84	91		88	90
